# Supplementary material for: The emerging role of lncRNAs in inflammatory bowel disease
Source: Exp Mol Med. 2018 Dec 6;50(12):161. doi: 10.1038/s12276-018-0188-9 (PMC6283835; doi:10.1038/s12276-018-0188-9)
Supplement: Supplementary file 1 — Supplementary Table 1 [file 12276_2018_188_MOESM1_ESM.xls]

## Sheet: GO
Groups	GO term	Term PValue	Term PValue (Bonferroni)	Group PValue	Group PValue (Bonferroni)	% Associated Genes	Nr. Genes	Associated Genes Found
Group00	JAK-STAT cascade	0.000574324	0.0321621	0.000574324	0.00172297	4.2328	8	[C21orf33, CD40, HES5, IFNG, IL15RA, IL26, LRRC3C, MST1]
Group01	regulation of epithelial cell apoptotic process	0.0352832	0.0352832	0.0352832	0.0352832	4.10959	3	[CD40, MST1, TNFAIP3]
Group02	DNA methylation involved in gamete generation	0.000943872	0.0490813	0.000943872	0.00188774	15	3	[DNMT3A, DNMT3L, TDRKH]
Group03	positive regulation of protein localization to nucleus	0.000398057	0.0234854	0.000398057	0.00159223	5.14706	7	[CDKN2A, CHP2, CSF3, IFNG, PLK1, SMAD3, TNF]
Group04	positive regulation of immune effector process	0.000357603	0.0218138	3.85264e-06	2.69685e-05	4.54545	8	[CD40, HLA-B, HLA-DMB, IFNG, LILRB1, LTA, TNF, TNFRSF14]
Group04	regulation of alpha-beta T cell activation	0.000971145	0.0495284	3.85264e-06	2.69685e-05	6.49351	5	[HLA-DQB2, IFNG, LILRB1, RC3H1, TNFRSF14]
Group04	regulation of cytokine secretion involved in immune response	0.000390595	0.0234357	3.85264e-06	2.69685e-05	20	3	[LILRB1, TNF, TNFRSF14]
Group04	regulation of osteoclast differentiation	4.25016e-05	0.00318762	3.85264e-06	2.69685e-05	9.23077	6	[CEBPB, ESRRA, IFNG, LILRB1, LILRB4, TNF]
Group05	antigen processing and presentation of exogenous peptide antigen via MHC class I, TAP-dependent	0.000136924	0.00958468	1.77427e-05	8.87134e-05	7.5	6	[HLA-B, PSMB8, PSMB9, PSMD3, TAP1, TAP2]
Group05	regulation of ubiquitin-protein transferase activity	0.000302645	0.018764	1.77427e-05	8.87134e-05	5.38462	7	[CDKN2A, MRPL23, PLK1, PSMB8, PSMB9, PSMD3, SMAD7]
Group05	negative regulation of protein ubiquitination	0.000516149	0.0299366	1.77427e-05	8.87134e-05	4.92958	7	[CDKN2A, MRPL23, PSMB8, PSMB9, PSMD3, SMAD7, TNFAIP3]
Group05	regulation of protein ubiquitination involved in ubiquitin-dependent protein catabolic process	0.000765918	0.0405937	1.77427e-05	8.87134e-05	5.45455	6	[CDKN2A, MRPL23, PLK1, PSMB8, PSMB9, PSMD3]
Group06	chronic inflammatory response	3.94342e-06	0.00033519	7.4675e-09	6.72075e-08	20	5	[CEBPB, IDO1, LTA, TNF, TNFAIP3]
Group06	liver development	0.000150622	0.0103929	7.4675e-09	6.72075e-08	5.16129	8	[C21orf33, CEBPA, CEBPB, CEBPG, DDX39B, IFNG, SMAD3, TNFAIP3]
Group06	cellular response to lipopolysaccharide	8.37002e-06	0.000686342	7.4675e-09	6.72075e-08	5.78035	10	[CD40, CEBPB, CSF3, FCAR, IFNG, IRF8, LILRB1, NFKBIL1, TNF, TNFAIP3]
Group06	hepatocyte proliferation	0.000943872	0.0490813	7.4675e-09	6.72075e-08	15	3	[CEBPB, IFNG, TNFAIP3]
Group06	regulation of osteoclast differentiation	4.25016e-05	0.00318762	7.4675e-09	6.72075e-08	9.23077	6	[CEBPB, ESRRA, IFNG, LILRB1, LILRB4, TNF]
Group07	antigen processing and presentation of peptide antigen via MHC class I	6.6583e-05	0.00492714	4.95216e-07	3.96173e-06	6.86275	7	[HLA-B, HLA-DQB2, PSMB8, PSMB9, PSMD3, TAP1, TAP2]
Group07	antigen processing and presentation of exogenous peptide antigen	1.52825e-06	0.000132958	4.95216e-07	3.96173e-06	6.17978	11	[DCTN5, HLA-B, HLA-DMB, HLA-DOB, HLA-DQA2, HLA-DQB2, PSMB8, PSMB9, PSMD3, TAP1, TAP2]
Group07	antigen processing and presentation of endogenous peptide antigen via MHC class I	0.00019301	0.0127386	4.95216e-07	3.96173e-06	25	3	[HLA-B, TAP1, TAP2]
Group07	intracellular transport of virus	0.0352832	0.0352832	4.95216e-07	3.96173e-06	4.10959	3	[DDX39B, TAP1, TAP2]
Group07	antigen processing and presentation of exogenous peptide antigen via MHC class I, TAP-dependent	0.000136924	0.00958468	4.95216e-07	3.96173e-06	7.5	6	[HLA-B, PSMB8, PSMB9, PSMD3, TAP1, TAP2]
Group07	regulation of protein ubiquitination involved in ubiquitin-dependent protein catabolic process	0.000765918	0.0405937	4.95216e-07	3.96173e-06	5.45455	6	[CDKN2A, MRPL23, PLK1, PSMB8, PSMB9, PSMD3]
Group08	negative regulation of multi-organism process	0.000221829	0.0144189	4.00936e-06	2.40562e-05	4.87805	8	[IFNG, IL2RA, IRF8, LTA, MICB, NFKBIL1, TNF, TNFAIP3]
Group08	cellular response to biotic stimulus	5.20971e-06	0.000432406	4.00936e-06	2.40562e-05	5.44554	11	[CD40, CEBPB, CSF3, FBXO18, FCAR, IFNG, IRF8, LILRB1, NFKBIL1, TNF, TNFAIP3]
Group08	chronic inflammatory response	3.94342e-06	0.00033519	4.00936e-06	2.40562e-05	20	5	[CEBPB, IDO1, LTA, TNF, TNFAIP3]
Group08	positive regulation of lymphocyte mediated immunity	0.000971145	0.0495284	4.00936e-06	2.40562e-05	6.49351	5	[CD40, HLA-B, IFNG, LTA, TNF]
Group08	negative regulation of growth of symbiont in host	3.12738e-05	0.00237681	4.00936e-06	2.40562e-05	21.0526	4	[IFNG, IRF8, LTA, TNF]
Group08	cellular response to lipopolysaccharide	8.37002e-06	0.000686342	4.00936e-06	2.40562e-05	5.78035	10	[CD40, CEBPB, CSF3, FCAR, IFNG, IRF8, LILRB1, NFKBIL1, TNF, TNFAIP3]
Group08	hepatocyte proliferation	0.000943872	0.0490813	4.00936e-06	2.40562e-05	15	3	[CEBPB, IFNG, TNFAIP3]
Group08	positive regulation of immunoglobulin mediated immune response	0.000262596	0.0168061	4.00936e-06	2.40562e-05	12.5	4	[CD40, IFNG, LTA, TNF]
Group09	positive regulation of cell-cell adhesion	2.79693e-06	0.000240536	9.65004e-11	1.158e-09	4.81482	13	[BAD, C21orf33, CCDC88B, HLA-DMB, HLA-DQA2, HLA-DQB2, ICOSLG, IFNG, IL2RA, LILRB1, SMAD7, TNF, TNFRSF14]
Group09	regulation of leukocyte proliferation	7.44315e-11	7.66644e-09	9.65004e-11	1.158e-09	7.62332	17	[C21orf33, CCDC88B, CD40, CDKN2A, CEBPB, HLA-DMB, ICOSLG, IDO1, IFNG, IKZF3, IL2RA, LILRB1, NFKBIL1, RC3H1, TNFAIP3, TNFRSF14, ZNF335]
Group09	defense response to protozoan	3.12738e-05	0.00237681	9.65004e-11	1.158e-09	21.0526	4	[CCDC88B, CD40, IFNG, IRF8]
Group09	regulation of lymphocyte activation	2.12003e-09	2.12003e-07	9.65004e-11	1.158e-09	4.5738	22	[BAD, C21orf33, CCDC88B, CD40, CDKN2A, CEBPB, HLA-DMB, HLA-DQA2, HLA-DQB2, ICOSLG, IDO1, IFNG, IKZF3, IL15RA, IL2RA, LILRB1, MICA, NFKBIL1, RC3H1, TNFAIP3, TNFRSF14, ZNF335]
Group09	positive regulation of lymphocyte activation	8.87812e-06	0.00071025	9.65004e-11	1.158e-09	4.03458	14	[BAD, C21orf33, CCDC88B, CD40, HLA-DMB, HLA-DQA2, HLA-DQB2, ICOSLG, IFNG, IL15RA, IL2RA, LILRB1, TNFRSF14, ZNF335]
Group09	regulation of lymphocyte proliferation	3.43806e-10	3.47244e-08	9.65004e-11	1.158e-09	7.51174	16	[C21orf33, CCDC88B, CD40, CDKN2A, CEBPB, HLA-DMB, ICOSLG, IDO1, IFNG, IKZF3, IL2RA, LILRB1, NFKBIL1, RC3H1, TNFRSF14, ZNF335]
Group09	positive regulation of lymphocyte proliferation	7.78733e-05	0.00568475	9.65004e-11	1.158e-09	5.67376	8	[C21orf33, CCDC88B, CD40, HLA-DMB, ICOSLG, IFNG, IL2RA, ZNF335]
Group09	regulation of T cell proliferation	6.55503e-08	6.42393e-06	9.65004e-11	1.158e-09	7.45342	12	[C21orf33, CCDC88B, CDKN2A, CEBPB, HLA-DMB, ICOSLG, IDO1, IFNG, IL2RA, LILRB1, RC3H1, TNFRSF14]
Group09	positive regulation of T cell proliferation	0.000569505	0.0324618	9.65004e-11	1.158e-09	5.76923	6	[C21orf33, CCDC88B, HLA-DMB, ICOSLG, IFNG, IL2RA]
Group10	positive regulation of immune effector process	0.000357603	0.0218138	2.23358e-10	2.45694e-09	4.54545	8	[CD40, HLA-B, HLA-DMB, IFNG, LILRB1, LTA, TNF, TNFRSF14]
Group10	leukocyte cell-cell adhesion	1.96957e-07	1.8514e-05	2.23358e-10	2.45694e-09	4.50928	17	[BAD, C21orf33, CCDC88B, CDKN2A, CEBPB, FERMT3, HLA-DMB, HLA-DQA2, HLA-DQB2, ICOSLG, IDO1, IFNG, IL2RA, LILRB1, RC3H1, TNF, TNFRSF14]
Group10	T cell activation	6.7066e-08	6.50541e-06	2.23358e-10	2.45694e-09	4.12371	20	[AIRE, BAD, C21orf33, CCDC88B, CDKN2A, CEBPB, HLA-DMB, HLA-DQA2, HLA-DQB2, ICOSLG, IDO1, IFNG, IL2RA, LILRB1, MICA, MICB, RC3H1, RORC, SMAD3, TNFRSF14]
Group10	negative regulation of leukocyte proliferation	3.50686e-08	3.47179e-06	2.23358e-10	2.45694e-09	12.5	9	[CDKN2A, CEBPB, IDO1, IL2RA, LILRB1, NFKBIL1, RC3H1, TNFAIP3, TNFRSF14]
Group10	regulation of adaptive immune response based on somatic recombination of immune receptors built from immunoglobulin superfamily domains	4.31028e-06	0.000362063	2.23358e-10	2.45694e-09	7.14286	9	[CD40, HLA-B, HLA-DQB2, IFNG, LILRB1, LTA, RC3H1, TNF, TNFAIP3]
Group10	alpha-beta T cell activation	0.000184998	0.0125799	2.23358e-10	2.45694e-09	5.83333	7	[CEBPB, HLA-DQB2, IFNG, LILRB1, RC3H1, RORC, TNFRSF14]
Group10	negative regulation of lymphocyte proliferation	3.7465e-07	3.44678e-05	2.23358e-10	2.45694e-09	11.5942	8	[CDKN2A, CEBPB, IDO1, IL2RA, LILRB1, NFKBIL1, RC3H1, TNFRSF14]
Group10	regulation of T cell proliferation	6.55503e-08	6.42393e-06	2.23358e-10	2.45694e-09	7.45342	12	[C21orf33, CCDC88B, CDKN2A, CEBPB, HLA-DMB, ICOSLG, IDO1, IFNG, IL2RA, LILRB1, RC3H1, TNFRSF14]
Group10	regulation of alpha-beta T cell activation	0.000971145	0.0495284	2.23358e-10	2.45694e-09	6.49351	5	[HLA-DQB2, IFNG, LILRB1, RC3H1, TNFRSF14]
Group10	regulation of cytokine secretion involved in immune response	0.000390595	0.0234357	2.23358e-10	2.45694e-09	20	3	[LILRB1, TNF, TNFRSF14]
Group11	negative regulation of immune system process	4.69047e-07	4.26833e-05	7.69797e-10	7.69797e-09	4.2394	17	[C21orf33, CDKN2A, CEBPB, HES5, HLA-B, HLA-DOB, IDO1, IL2RA, LILRB1, LILRB4, MICA, MICB, NFKBIL1, RC3H1, TNF, TNFAIP3, TNFRSF14]
Group11	negative regulation of multi-organism process	0.000221829	0.0144189	7.69797e-10	7.69797e-09	4.87805	8	[IFNG, IL2RA, IRF8, LTA, MICB, NFKBIL1, TNF, TNFAIP3]
Group11	cellular response to biotic stimulus	5.20971e-06	0.000432406	7.69797e-10	7.69797e-09	5.44554	11	[CD40, CEBPB, CSF3, FBXO18, FCAR, IFNG, IRF8, LILRB1, NFKBIL1, TNF, TNFAIP3]
Group11	negative regulation of immune effector process	0.000101425	0.00730261	7.69797e-10	7.69797e-09	6.42202	7	[HLA-B, IL2RA, LILRB1, MICA, MICB, RC3H1, TNF]
Group11	negative regulation of immune response	0.000302645	0.018764	7.69797e-10	7.69797e-09	5.38462	7	[HLA-B, IL2RA, LILRB1, MICA, RC3H1, TNF, TNFAIP3]
Group11	regulation of interleukin-12 production	9.23596e-06	0.000729641	7.69797e-10	7.69797e-09	12	6	[CD40, HLA-B, IDO1, IFNG, IRF8, LILRB1]
Group11	regulation of adaptive immune response based on somatic recombination of immune receptors built from immunoglobulin superfamily domains	4.31028e-06	0.000362063	7.69797e-10	7.69797e-09	7.14286	9	[CD40, HLA-B, HLA-DQB2, IFNG, LILRB1, LTA, RC3H1, TNF, TNFAIP3]
Group11	regulation of hemopoiesis	1.87649e-07	1.78267e-05	7.69797e-10	7.69797e-09	4.81928	16	[BAD, C21orf33, CDKN2A, CEBPB, CSF3, ESRRA, HES5, HLA-B, IFNG, IKZF3, IL15RA, IL2RA, LILRB1, LILRB4, RC3H1, TNF]
Group11	cellular response to lipopolysaccharide	8.37002e-06	0.000686342	7.69797e-10	7.69797e-09	5.78035	10	[CD40, CEBPB, CSF3, FCAR, IFNG, IRF8, LILRB1, NFKBIL1, TNF, TNFAIP3]
Group11	leukocyte differentiation	9.0444e-08	8.68262e-06	7.69797e-10	7.69797e-09	4.04858	20	[AIRE, BAD, CDKN2A, CEBPA, CEBPB, CEBPG, CSF3, ESRRA, HLA-B, HLA-DQB2, IFNG, IKZF3, IL15RA, IL2RA, LILRB1, LILRB4, MMP9, RC3H1, RORC, TNF]
Group11	regulation of leukocyte differentiation	1.3599e-06	0.000119671	7.69797e-10	7.69797e-09	5.13834	13	[BAD, CDKN2A, CEBPB, ESRRA, HLA-B, IFNG, IKZF3, IL15RA, IL2RA, LILRB1, LILRB4, RC3H1, TNF]
Group11	myeloid leukocyte differentiation	0.00018514	0.0124044	7.69797e-10	7.69797e-09	4.4335	9	[CEBPA, CEBPB, CSF3, ESRRA, IFNG, LILRB1, LILRB4, MMP9, TNF]
Group11	regulation of cytokine secretion involved in immune response	0.000390595	0.0234357	7.69797e-10	7.69797e-09	20	3	[LILRB1, TNF, TNFRSF14]
Group11	regulation of lymphocyte differentiation	0.000609286	0.0335107	7.69797e-10	7.69797e-09	4.79452	7	[BAD, CDKN2A, IFNG, IKZF3, IL15RA, IL2RA, RC3H1]
Group11	hepatocyte proliferation	0.000943872	0.0490813	7.69797e-10	7.69797e-09	15	3	[CEBPB, IFNG, TNFAIP3]
Group11	regulation of osteoclast differentiation	4.25016e-05	0.00318762	7.69797e-10	7.69797e-09	9.23077	6	[CEBPB, ESRRA, IFNG, LILRB1, LILRB4, TNF]
Group12	negative regulation of immune system process	4.69047e-07	4.26833e-05	5.7114e-12	7.42482e-11	4.2394	17	[C21orf33, CDKN2A, CEBPB, HES5, HLA-B, HLA-DOB, IDO1, IL2RA, LILRB1, LILRB4, MICA, MICB, NFKBIL1, RC3H1, TNF, TNFAIP3, TNFRSF14]
Group12	negative regulation of immune effector process	0.000101425	0.00730261	5.7114e-12	7.42482e-11	6.42202	7	[HLA-B, IL2RA, LILRB1, MICA, MICB, RC3H1, TNF]
Group12	regulation of cell-cell adhesion	2.07185e-07	1.92682e-05	5.7114e-12	7.42482e-11	4.24528	18	[BAD, C21orf33, CCDC88B, CDKN2A, CEBPB, FERMT3, HLA-DMB, HLA-DQA2, HLA-DQB2, ICOSLG, IDO1, IFNG, IL2RA, LILRB1, RC3H1, SMAD7, TNF, TNFRSF14]
Group12	lymphocyte activation	9.74398e-11	9.93886e-09	5.7114e-12	7.42482e-11	4.01662	29	[AIRE, BAD, C21orf33, CCDC88B, CD40, CDKN2A, CEBPB, CEBPG, HLA-DMB, HLA-DQA2, HLA-DQB2, ICOSLG, IDO1, IFNG, IKZF3, IL15RA, IL2RA, LILRB1, MICA, MICB, NCR1, NFKBIL1, RC3H1, RORC, SMAD3, SNX27, TNFAIP3, TNFRSF14, ZNF335]
Group12	negative regulation of immune response	0.000302645	0.018764	5.7114e-12	7.42482e-11	5.38462	7	[HLA-B, IL2RA, LILRB1, MICA, RC3H1, TNF, TNFAIP3]
Group12	leukocyte cell-cell adhesion	1.96957e-07	1.8514e-05	5.7114e-12	7.42482e-11	4.50928	17	[BAD, C21orf33, CCDC88B, CDKN2A, CEBPB, FERMT3, HLA-DMB, HLA-DQA2, HLA-DQB2, ICOSLG, IDO1, IFNG, IL2RA, LILRB1, RC3H1, TNF, TNFRSF14]
Group12	positive regulation of cell-cell adhesion	2.79693e-06	0.000240536	5.7114e-12	7.42482e-11	4.81482	13	[BAD, C21orf33, CCDC88B, HLA-DMB, HLA-DQA2, HLA-DQB2, ICOSLG, IFNG, IL2RA, LILRB1, SMAD7, TNF, TNFRSF14]
Group12	regulation of leukocyte proliferation	7.44315e-11	7.66644e-09	5.7114e-12	7.42482e-11	7.62332	17	[C21orf33, CCDC88B, CD40, CDKN2A, CEBPB, HLA-DMB, ICOSLG, IDO1, IFNG, IKZF3, IL2RA, LILRB1, NFKBIL1, RC3H1, TNFAIP3, TNFRSF14, ZNF335]
Group12	T cell activation	6.7066e-08	6.50541e-06	5.7114e-12	7.42482e-11	4.12371	20	[AIRE, BAD, C21orf33, CCDC88B, CDKN2A, CEBPB, HLA-DMB, HLA-DQA2, HLA-DQB2, ICOSLG, IDO1, IFNG, IL2RA, LILRB1, MICA, MICB, RC3H1, RORC, SMAD3, TNFRSF14]
Group12	regulation of lymphocyte activation	2.12003e-09	2.12003e-07	5.7114e-12	7.42482e-11	4.5738	22	[BAD, C21orf33, CCDC88B, CD40, CDKN2A, CEBPB, HLA-DMB, HLA-DQA2, HLA-DQB2, ICOSLG, IDO1, IFNG, IKZF3, IL15RA, IL2RA, LILRB1, MICA, NFKBIL1, RC3H1, TNFAIP3, TNFRSF14, ZNF335]
Group12	negative regulation of leukocyte proliferation	3.50686e-08	3.47179e-06	5.7114e-12	7.42482e-11	12.5	9	[CDKN2A, CEBPB, IDO1, IL2RA, LILRB1, NFKBIL1, RC3H1, TNFAIP3, TNFRSF14]
Group12	negative regulation of lymphocyte activation	5.46601e-07	4.91941e-05	5.7114e-12	7.42482e-11	7.8125	10	[CDKN2A, CEBPB, IDO1, IL2RA, LILRB1, MICA, NFKBIL1, RC3H1, TNFAIP3, TNFRSF14]
Group12	positive regulation of lymphocyte activation	8.87812e-06	0.00071025	5.7114e-12	7.42482e-11	4.03458	14	[BAD, C21orf33, CCDC88B, CD40, HLA-DMB, HLA-DQA2, HLA-DQB2, ICOSLG, IFNG, IL15RA, IL2RA, LILRB1, TNFRSF14, ZNF335]
Group12	regulation of hemopoiesis	1.87649e-07	1.78267e-05	5.7114e-12	7.42482e-11	4.81928	16	[BAD, C21orf33, CDKN2A, CEBPB, CSF3, ESRRA, HES5, HLA-B, IFNG, IKZF3, IL15RA, IL2RA, LILRB1, LILRB4, RC3H1, TNF]
Group12	alpha-beta T cell activation	0.000184998	0.0125799	5.7114e-12	7.42482e-11	5.83333	7	[CEBPB, HLA-DQB2, IFNG, LILRB1, RC3H1, RORC, TNFRSF14]
Group12	regulation of lymphocyte proliferation	3.43806e-10	3.47244e-08	5.7114e-12	7.42482e-11	7.51174	16	[C21orf33, CCDC88B, CD40, CDKN2A, CEBPB, HLA-DMB, ICOSLG, IDO1, IFNG, IKZF3, IL2RA, LILRB1, NFKBIL1, RC3H1, TNFRSF14, ZNF335]
Group12	leukocyte apoptotic process	0.000134423	0.00954403	5.7114e-12	7.42482e-11	6.14035	7	[CDKN2A, FCAR, IDO1, IFNG, IL2RA, LILRB1, RORC]
Group12	positive regulation of lymphocyte proliferation	7.78733e-05	0.00568475	5.7114e-12	7.42482e-11	5.67376	8	[C21orf33, CCDC88B, CD40, HLA-DMB, ICOSLG, IFNG, IL2RA, ZNF335]
Group12	negative regulation of lymphocyte proliferation	3.7465e-07	3.44678e-05	5.7114e-12	7.42482e-11	11.5942	8	[CDKN2A, CEBPB, IDO1, IL2RA, LILRB1, NFKBIL1, RC3H1, TNFRSF14]
Group12	regulation of T cell proliferation	6.55503e-08	6.42393e-06	5.7114e-12	7.42482e-11	7.45342	12	[C21orf33, CCDC88B, CDKN2A, CEBPB, HLA-DMB, ICOSLG, IDO1, IFNG, IL2RA, LILRB1, RC3H1, TNFRSF14]
Group12	regulation of alpha-beta T cell activation	0.000971145	0.0495284	5.7114e-12	7.42482e-11	6.49351	5	[HLA-DQB2, IFNG, LILRB1, RC3H1, TNFRSF14]
Group12	positive regulation of T cell proliferation	0.000569505	0.0324618	5.7114e-12	7.42482e-11	5.76923	6	[C21orf33, CCDC88B, HLA-DMB, ICOSLG, IFNG, IL2RA]
Group13	regulation of cell killing	2.68274e-05	0.00209254	2.70174e-13	3.78244e-12	10	6	[BAD, HLA-B, IFNG, LILRB1, MICA, NCR1]
Group13	negative regulation of immune system process	4.69047e-07	4.26833e-05	2.70174e-13	3.78244e-12	4.2394	17	[C21orf33, CDKN2A, CEBPB, HES5, HLA-B, HLA-DOB, IDO1, IL2RA, LILRB1, LILRB4, MICA, MICB, NFKBIL1, RC3H1, TNF, TNFAIP3, TNFRSF14]
Group13	negative regulation of multi-organism process	0.000221829	0.0144189	2.70174e-13	3.78244e-12	4.87805	8	[IFNG, IL2RA, IRF8, LTA, MICB, NFKBIL1, TNF, TNFAIP3]
Group13	cellular response to biotic stimulus	5.20971e-06	0.000432406	2.70174e-13	3.78244e-12	5.44554	11	[CD40, CEBPB, CSF3, FBXO18, FCAR, IFNG, IRF8, LILRB1, NFKBIL1, TNF, TNFAIP3]
Group13	tolerance induction	8.53789e-06	0.000691569	2.70174e-13	3.78244e-12	17.2414	5	[AIRE, HLA-B, IDO1, IL2RA, TNFAIP3]
Group13	negative regulation of immune effector process	0.000101425	0.00730261	2.70174e-13	3.78244e-12	6.42202	7	[HLA-B, IL2RA, LILRB1, MICA, MICB, RC3H1, TNF]
Group13	positive regulation of immune effector process	0.000357603	0.0218138	2.70174e-13	3.78244e-12	4.54545	8	[CD40, HLA-B, HLA-DMB, IFNG, LILRB1, LTA, TNF, TNFRSF14]
Group13	natural killer cell mediated cytotoxicity	1.22172e-06	0.000108733	2.70174e-13	3.78244e-12	12.5	7	[CEBPG, HLA-B, KIR3DL1, LILRB1, MICA, MICB, NCR1]
Group13	negative regulation of immune response	0.000302645	0.018764	2.70174e-13	3.78244e-12	5.38462	7	[HLA-B, IL2RA, LILRB1, MICA, RC3H1, TNF, TNFAIP3]
Group13	regulation of interleukin-12 production	9.23596e-06	0.000729641	2.70174e-13	3.78244e-12	12	6	[CD40, HLA-B, IDO1, IFNG, IRF8, LILRB1]
Group13	chronic inflammatory response	3.94342e-06	0.00033519	2.70174e-13	3.78244e-12	20	5	[CEBPB, IDO1, LTA, TNF, TNFAIP3]
Group13	positive regulation of interleukin-12 production	0.000262596	0.0168061	2.70174e-13	3.78244e-12	12.5	4	[CD40, IDO1, IFNG, IRF8]
Group13	defense response to protozoan	3.12738e-05	0.00237681	2.70174e-13	3.78244e-12	21.0526	4	[CCDC88B, CD40, IFNG, IRF8]
Group13	negative regulation of leukocyte proliferation	3.50686e-08	3.47179e-06	2.70174e-13	3.78244e-12	12.5	9	[CDKN2A, CEBPB, IDO1, IL2RA, LILRB1, NFKBIL1, RC3H1, TNFAIP3, TNFRSF14]
Group13	regulation of lymphocyte mediated immunity	2.77411e-05	0.00213607	2.70174e-13	3.78244e-12	6.55738	8	[CD40, HLA-B, IFNG, LILRB1, LTA, MICA, NCR1, TNF]
Group13	regulation of adaptive immune response based on somatic recombination of immune receptors built from immunoglobulin superfamily domains	4.31028e-06	0.000362063	2.70174e-13	3.78244e-12	7.14286	9	[CD40, HLA-B, HLA-DQB2, IFNG, LILRB1, LTA, RC3H1, TNF, TNFAIP3]
Group13	regulation of natural killer cell mediated cytotoxicity	0.000296536	0.0186818	2.70174e-13	3.78244e-12	12.1212	4	[HLA-B, LILRB1, MICA, NCR1]
Group13	negative regulation of innate immune response	0.000690318	0.0372772	2.70174e-13	3.78244e-12	9.7561	4	[HLA-B, LILRB1, MICA, TNFAIP3]
Group13	negative regulation of lymphocyte activation	5.46601e-07	4.91941e-05	2.70174e-13	3.78244e-12	7.8125	10	[CDKN2A, CEBPB, IDO1, IL2RA, LILRB1, MICA, NFKBIL1, RC3H1, TNFAIP3, TNFRSF14]
Group13	positive regulation of lymphocyte mediated immunity	0.000971145	0.0495284	2.70174e-13	3.78244e-12	6.49351	5	[CD40, HLA-B, IFNG, LTA, TNF]
Group13	positive regulation of adaptive immune response based on somatic recombination of immune receptors built from immunoglobulin superfamily domains	0.000136924	0.00958468	2.70174e-13	3.78244e-12	7.5	6	[CD40, HLA-B, HLA-DQB2, IFNG, LTA, TNF]
Group13	negative regulation of growth of symbiont in host	3.12738e-05	0.00237681	2.70174e-13	3.78244e-12	21.0526	4	[IFNG, IRF8, LTA, TNF]
Group13	gamma-delta T cell activation	0.000390595	0.0234357	2.70174e-13	3.78244e-12	20	3	[LILRB1, MICA, MICB]
Group13	alpha-beta T cell activation	0.000184998	0.0125799	2.70174e-13	3.78244e-12	5.83333	7	[CEBPB, HLA-DQB2, IFNG, LILRB1, RC3H1, RORC, TNFRSF14]
Group13	cellular response to lipopolysaccharide	8.37002e-06	0.000686342	2.70174e-13	3.78244e-12	5.78035	10	[CD40, CEBPB, CSF3, FCAR, IFNG, IRF8, LILRB1, NFKBIL1, TNF, TNFAIP3]
Group13	positive regulation of lymphocyte proliferation	7.78733e-05	0.00568475	2.70174e-13	3.78244e-12	5.67376	8	[C21orf33, CCDC88B, CD40, HLA-DMB, ICOSLG, IFNG, IL2RA, ZNF335]
Group13	regulation of leukocyte differentiation	1.3599e-06	0.000119671	2.70174e-13	3.78244e-12	5.13834	13	[BAD, CDKN2A, CEBPB, ESRRA, HLA-B, IFNG, IKZF3, IL15RA, IL2RA, LILRB1, LILRB4, RC3H1, TNF]
Group13	regulation of alpha-beta T cell activation	0.000971145	0.0495284	2.70174e-13	3.78244e-12	6.49351	5	[HLA-DQB2, IFNG, LILRB1, RC3H1, TNFRSF14]
Group13	regulation of cytokine secretion involved in immune response	0.000390595	0.0234357	2.70174e-13	3.78244e-12	20	3	[LILRB1, TNF, TNFRSF14]
Group13	positive regulation of immunoglobulin mediated immune response	0.000262596	0.0168061	2.70174e-13	3.78244e-12	12.5	4	[CD40, IFNG, LTA, TNF]

## Sheet: Pathway
Groups	Pathways	Term PValue	Term PValue (Bonferroni)	Group PValue	Group PValue (Bonferroni)	% Associated Genes	Nr. Genes	Associated Genes Found
Group0	Proteasome	0.00279005	0.0362707	0.00279005	0.0055801	9.09091	4	[IFNG, PSMB8, PSMB9, PSMD3]
Group1	African trypanosomiasis	9.46738e-05	0.00246152	9.46738e-05	0.000473369	14.2857	5	[IDO1, IDO2, IFNG, PLCB3, TNF]
Group2	Primary immunodeficiency	0.00145861	0.0233378	0.00145861	0.00437583	10.8108	4	[AIRE, CD40, TAP1, TAP2]
Group3	TGF-beta signaling pathway	0.00535656	0.0482091	0.00535656	0.00535656	5.95238	5	[CDKN2B, IFNG, SMAD3, SMAD7, TNF]
Group4	IL-17 signaling pathway	0.00152516	0.0228774	0.0012865	0.00514601	6.45161	6	[CEBPB, CSF3, IFNG, MMP9, TNF, TNFAIP3]
Group4	TNF signaling pathway	0.00325762	0.0358338	0.0012865	0.00514601	5.55556	6	[CEBPB, LTA, MMP9, RPS6KA4, TNF, TNFAIP3]
Group4	Malaria	0.00413707	0.0413707	0.0012865	0.00514601	8.16327	4	[CD40, CSF3, IFNG, TNF]
Group5	Cytokine-cytokine receptor interaction	0.000960362	0.0192072	6.74098e-06	4.04459e-05	4.07407	11	[CD40, CSF3, IFNG, IL15RA, IL22, IL26, IL2RA, LTA, TNF, TNFRSF14, VEGFB]
Group5	IL-17 signaling pathway	0.00152516	0.0228774	6.74098e-06	4.04459e-05	6.45161	6	[CEBPB, CSF3, IFNG, MMP9, TNF, TNFAIP3]
Group5	Malaria	0.00413707	0.0413707	6.74098e-06	4.04459e-05	8.16327	4	[CD40, CSF3, IFNG, TNF]
Group5	Toxoplasmosis	0.00078544	0.0164942	6.74098e-06	4.04459e-05	6.19469	7	[BAD, CD40, HLA-DMB, HLA-DOB, HLA-DQA2, IFNG, TNF]
Group5	Allograft rejection	5.84175e-07	1.92778e-05	6.74098e-06	4.04459e-05	18.4211	7	[CD40, HLA-B, HLA-DMB, HLA-DOB, HLA-DQA2, IFNG, TNF]
Group6	Phagosome	0.00106019	0.0201436	2.80781e-09	1.96547e-08	5.19481	8	[ATP6V1G2, FCAR, HLA-B, HLA-DMB, HLA-DOB, HLA-DQA2, TAP1, TAP2]
Group6	Antigen processing and presentation	1.05117e-12	3.67908e-11	2.80781e-09	1.96547e-08	18.1818	14	[HLA-B, HLA-DMB, HLA-DOB, HLA-DQA2, IFNG, KIR2DL1, KIR2DL3, KIR2DL4, KIR3DL1, KIR3DL2, KIR3DL3, TAP1, TAP2, TNF]
Group6	Hematopoietic cell lineage	0.00189376	0.0265127	2.80781e-09	1.96547e-08	6.18557	6	[CSF3, HLA-DMB, HLA-DOB, HLA-DQA2, IL2RA, TNF]
Group6	Natural killer cell mediated cytotoxicity	1.46512e-06	4.54186e-05	2.80781e-09	1.96547e-08	8.27068	11	[HLA-B, IFNG, KIR2DL1, KIR2DL3, KIR2DL4, KIR3DL1, KIR3DL2, MICA, MICB, NCR1, TNF]
Group6	Th17 cell differentiation	8.89502e-05	0.00240166	2.80781e-09	1.96547e-08	7.47664	8	[HLA-DMB, HLA-DOB, HLA-DQA2, IFNG, IL22, IL2RA, RORC, SMAD3]
Group6	Intestinal immune network for IgA production	4.50418e-05	0.00130621	2.80781e-09	1.96547e-08	12.2449	6	[CD40, HLA-DMB, HLA-DOB, HLA-DQA2, ICOSLG, IL15RA]
Group6	Type I diabetes mellitus	1.41182e-06	4.51781e-05	2.80781e-09	1.96547e-08	16.2791	7	[HLA-B, HLA-DMB, HLA-DOB, HLA-DQA2, IFNG, LTA, TNF]
Group6	Leishmaniasis	0.00292679	0.0351215	2.80781e-09	1.96547e-08	6.84932	5	[HLA-DMB, HLA-DOB, HLA-DQA2, IFNG, TNF]
Group6	Malaria	0.00413707	0.0413707	2.80781e-09	1.96547e-08	8.16327	4	[CD40, CSF3, IFNG, TNF]
Group6	Toxoplasmosis	0.00078544	0.0164942	2.80781e-09	1.96547e-08	6.19469	7	[BAD, CD40, HLA-DMB, HLA-DOB, HLA-DQA2, IFNG, TNF]
Group6	Tuberculosis	0.000650348	0.014958	2.80781e-09	1.96547e-08	5.02793	9	[BAD, CEBPB, CEBPG, HLA-DMB, HLA-DOB, HLA-DQA2, IFNG, LSP1, TNF]
Group6	HTLV-I infection	0.000153776	0.0038444	2.80781e-09	1.96547e-08	4.6875	12	[CD40, CDKN2A, CDKN2B, HLA-B, HLA-DMB, HLA-DOB, HLA-DQA2, IL15RA, IL2RA, LTA, SMAD3, TNF]
Group6	Herpes simplex infection	0.000179357	0.00430458	2.80781e-09	1.96547e-08	5.40541	10	[HLA-B, HLA-DMB, HLA-DOB, HLA-DQA2, IFNG, LTA, TAP1, TAP2, TNF, TNFRSF14]
Group6	Asthma	5.17109e-05	0.00144791	2.80781e-09	1.96547e-08	16.129	5	[CD40, HLA-DMB, HLA-DOB, HLA-DQA2, TNF]
Group6	Autoimmune thyroid disease	0.000691073	0.0152036	2.80781e-09	1.96547e-08	9.43396	5	[CD40, HLA-B, HLA-DMB, HLA-DOB, HLA-DQA2]
Group6	Inflammatory bowel disease (IBD)	2.19058e-06	6.57173e-05	2.80781e-09	1.96547e-08	12.3077	8	[HLA-DMB, HLA-DOB, HLA-DQA2, IFNG, IL22, RORC, SMAD3, TNF]
Group6	Rheumatoid arthritis	0.00128675	0.0218747	2.80781e-09	1.96547e-08	6.66667	6	[ATP6V1G2, HLA-DMB, HLA-DOB, HLA-DQA2, IFNG, TNF]
Group6	Allograft rejection	5.84175e-07	1.92778e-05	2.80781e-09	1.96547e-08	18.4211	7	[CD40, HLA-B, HLA-DMB, HLA-DOB, HLA-DQA2, IFNG, TNF]
Group6	Graft-versus-host disease	9.83702e-11	3.34459e-09	2.80781e-09	1.96547e-08	24.3902	10	[HLA-B, HLA-DMB, HLA-DOB, HLA-DQA2, IFNG, KIR2DL1, KIR2DL3, KIR3DL1, KIR3DL2, TNF]
Group6	Viral myocarditis	0.00113129	0.0203632	2.80781e-09	1.96547e-08	8.47458	5	[CD40, HLA-B, HLA-DMB, HLA-DOB, HLA-DQA2]
